# Supplementary material for: Inactivation of glutathione S-transferase alpha 4 blocks Enterococcus faecalis-induced bystander effect by promoting macrophage ferroptosis
Source: Gut Microbes. 2025 Jan 16;17(1):2451090. doi: 10.1080/19490976.2025.2451090 (PMC11740687; doi:10.1080/19490976.2025.2451090)
Supplement: Supplemental Material [file KGMI_A_2451090_SM2832.zip]

Archive with 7 entries (7 files):
- figureS1.tif
- figureS5.tif
- FigureS3.tif
- FigureS2.tif
- FigureS6.tif
- FigureS4.tif
- Supplementary material (2).docx
